# Supplementary material for: Reporting quality of the 2014 Ebola outbreak in Africa: A systematic analysis
Source: PLoS One. 2019 Jun 25;14(6):e0218170. doi: 10.1371/journal.pone.0218170 (PMC6592536; doi:10.1371/journal.pone.0218170)
Supplement: S1 File — (XLSX) [file pone.0218170.s004.xlsx]

## Sheet: strobe chart
Modified STROBE Component		Paper 1 Title:Analysis of patient data from laboratories during the Ebola virus disease outbreak in Liberia, April 2014 to March 2015 Author: Furuse et al.(2017) Journal: PLOS Neglected tropical diseases	Paper 2 Title:The Transmission Chain Analysis of 2014-2015 Ebola Virus Disease Outbreak in Koinadugu District, Sierra Leone: An Observational Study Author: Muoghalu et al. (2017) Journal: Frontiers in Public Health	Paper 3 Title:Clinical Features of and Risk Factors for Fatal Ebola Virus Disease, Moyamba District, Sierra Leone, December 2014–February 2015 Author: Haaskjold et al. (2016) Journal:Emerging ID	Paper 4 Title: Clinical Illness and Outcomes in Patients with Ebola in Sierra Leone Author: Schieffelin et al. (2014) Journal:NEJM	Paper 5 Title: Clinical presentation, biochemical, and haematological parameters and their association with outcome in patients with Ebola virus disease: an observational cohort study Author: Hunt et al. (2015) Journal: Lancet ID	Paper 6 Title:Clinical Presentation of Patients with Ebola Virus Disease in Conakry, Guinea Author: Bah et al.(2015) Journal: NEJM	Paper 7 Title:Control of Ebola Virus Disease — Firestone District, Liberia, 2014 Author:Reaves et al. (2014) Journal: MMWR	Paper 8 Title:Controlling the Last Known Cluster of Ebola Virus Disease — Liberia, January–February 2015 Author:Nyenswah et al.(2015). Journal: MMWR	Paper 9 Title:Decreased Ebola Transmission after Rapid Response to Outbreaks in Remote Areas, Liberia, 2014 Author: Lindblade et al., (2015) Journal: Emerging ID	Paper 10 Title:Distinguishing epidemiological features of the 2013–2016 West Africa Ebola virus disease outbreak Author: Shultz et al. (2016) Journal: Disaster Health Briefing	Paper 11 Title:Ebola Epidemic — Liberia, March–October 2014 Author: Nyenswah et al. (2014). Journal: MMWR	Paper 12 Title:Ebola Transmission Linked to a Single Traditional Funeral Ceremony — Kissidougou, Guinea, December, 2014–January 2015 Author: Victory et al. (2015) Journal: MMWR	Paper 13 Title:Ebola Viral Disease Outbreak — West Africa, 2014 Author:Dixon et al. (2014) Journal: MMWR	Paper 14 Title:Ebola Virus Disease among Children in West Africa Author: WHO Ebola response team, 2015 Journal: NEJM	Paper 15 Title: Update: Ebola Virus Disease Epidemic — West Africa, December 2014 Author: CDC (2014) Journal: MMWR	Paper 16 Title:Ebola Virus Disease in Health Care Workers — Guinea, 2014 Author:Gruinell et al. (2014) Journal: MMWR	Paper 17 Title:Ebola Virus Disease in the Democratic Republic of Congo Author: Magana et al (2014) Journal: NEJM	Paper 18 Title:Ebola Virus Disease in West Africa — The First 9 Months of the Epidemic and Forward Projections Author: WHO Ebola reponse team (2014) Journal: NEJM	Paper 19 Title:Ebola Virus Disease Outbreak — Nigeria, July–September 2014 Author: Shuaib et al. (2014) Journal: MMWR	Paper 20 Title:Update: Ebola Virus Disease Outbreak — West Africa, October 2014 Author: CDC(2014) Journal: MMWR	Paper 21 Title:Ebola Virus Disease — Sierra Leone and Guinea, August 2015 Author: Hersey et al (2015) Journal: MMWR	Paper 22 Title: Ebola Virus Epidemiology and Evolution in Nigeria Author: Folarin et al. (2016) Journal: Infectious diseases Society of America	Paper 23 Title:Ebola Virus Outbreak Investigation, Sierra Leone, September 28– November 11, 2014 Author: Lu et al (2015) Journal: Emerging ID	Paper 24 Title: Epidemiological and Surveillance Response to Ebola Virus Disease Outbreak in Lofa County, Liberia (March- September, 2014); Lessons Learned Author: Koudaio et al (2015) Journal: PLOS	Paper 25 Title:Epidemiological features and trends of Ebola virus disease in West Africa Author: Wang et al. (2015) Journal: International journal of ID	Paper 26 Title:Epidemiological profile of the Ebola virus disease outbreak in Nigeria, July-September 2014 Author: Musa et al. (2015) Journal: Pan African Medical Journal	Paper 27 Title:Ebola Virus Disease Outbreak — West Africa, September 2014 Author: CDC (2014) Journal: MMWR	Paper 28 Title:Epidemiology of Epidemic Ebola Virus Disease in Conakry and Surrounding Prefectures, Guinea, 2014–2015 Author: Rico et al. (2016) Journal: Emergencing ID	Paper 29 Title: Epidemiology of Ebola Virus Disease in the Western Area Region of Sierra Leone, 2014-2015. Author: Lamanu et al (2017). Journal: Frontiers in PH	Paper 30 Title:Establishment of an Ebola Treatment Unit and Laboratory — Bombali District, Sierra Leone, July 2014–January 2015 Author: Geason et al (2015). Journal: MMWR	Paper 31 Title:Ebola Virus Disease in Children, Sierra Leone, 2014–2015 Author: Fitzgerald et al (2016) Journal: Emerging ID	Paper 32 Title: Evidence for a Decrease in Transmission of Ebola Virus — Lofa County, Liberia, June 8–November 1, 2014 Author: Sharma et al. (2014) Journal: MMWR	Paper 33 Title:Evidence for Declining Numbers of Ebola Cases — Montserrado County, Liberia, June–October 2014 Author: Nyenswah et al. (2014) Journal: MMWR	Paper 34 Title: The natural history of acute Ebola Virus Disease among patients managed in five Ebola treatment units in West Africa: A retrospective cohort study Author: Skrable et al. (2017) Journal: PLOS Neglected tropical diseases	Paper 35 Title:Minimally Symptomatic Infection in an Ebola `Hotspot': A Cross-Sectional Serosurvey Author: Richardson et al. (2016). Journal:PLOS Neglected Tropical Disease	Paper 36 Title:Network visualization for outbreak response: Mapping the Ebola Virus Disease (EVD) chains of transmission in N’Ze´re´kore´, Guinea Author: Valenica et al. (2016) Journal: Elsevier, journal of infection	Paper 37 Title:Rapid Response to Ebola Outbreaks in Remote Areas — Liberia, July–November 2014 Author: Kateh et al. (2015). Journal: MMWR	Paper 38 Title:Successful Control of Ebola Virus Disease: Analysis of Service Based Data from Rural Sierra Leone Author: Lokuge et al. (2016) Journal: PLOS Neglected tropical diseases	Paper 39 Title:The 2014 Ebola virus disease outbreak in Pujehun, Sierra Leone: epidemiology and impact of interventions Author: Ajelli et al (2015) Journal: BMC medicine	Paper 40 Title:The impact of active surveillance and health education on an Ebola virus disease cluster — Kono District, Sierra Leone, 2014–2015 Author: Ariza et al. (2016) Journal: BMC ID	Paper 41 Title:Transmission dynamics and control of Ebola virus disease outbreak in Nigeria, July to September 2014 Author: Fasina et al (2014). Journal: Eur0osurveillence	Paper 42 Title:Update: Ebola Virus Disease Epidemic — West Africa, January 2015 Author: CDC (2015) Journal: MMWR	Paper 43 Title:Notes from The Field: Ebola Virus Disease Cluster - Northern Sierra Leone, January 2016 Author: Alpren et al (2016). Journal: MMWR	Paper 44 Title: Clinical features of suspected Ebola cases referred to the Moyamba ETC, Sierra Leone: challenges in the later stages of the 2014 outbreak Author: Arranz et al. (2016) Journal: BMC ID	Paper 45 Title:The predictor of mortality outcome in adult patients with Ebola virus disease during the 2014–2015 outbreak in Guinea Author: Cherif et al (2017) Journal: European Journal of Clinical Microbiology and ID	Paper 46 Title:Ebola virus disease in children during the 2014–2015 epidemic in Guinea: a nationwide cohort study Author: Cherif et al. (2017) Journal: European Journal of Pediatrics	Paper 47 Title:Cluster of Ebola Virus Disease Linked to a Single Funeral — Moyamba District, Sierra Leone, 2014 Author: Curran et al.(2016) Journal: MMWR	Paper 48 Title: Ebola outbreak in rural West Africa: epidemiology, clinical features and outcomes Author: Dallatomasina et al. (2015) Journal: Tropical Medicine and International Health
1) Title and abstract
a) either title, abstract or both sections clearly indicated study design		yes	yes	yes	yes	yes	yes	no	no	yes	no	yes	no	no	yes	yes	yes	yes	yes	no	yes	yes	yes	yes	yes	yes	yes	yes	yes	yes	yes	yes	yes	no	yes	yes	yes	yes	yes	yes	yes	yes	yes	yes	yes	yes	yes	yes	yes
b) study's focus and investigation details within title, abstract or both sections (eg influenza subtype, geographic location, setting) were clearly elicited		yes	yes	yes	yes	yes	yes	yes	yes	yes	yes	yes	yes	yes	no	no	yes	yes	yes	no	yes	yes	yes	yes	yes	yes	yes	yes	yes	yes	yes	yes	yes	yes	yes	yes	yes	yes	yes	yes	yes	yes	no	yes	yes	yes	yes	yes	yes
c)informative summary provided in the abstract discussing steps taken along with investigation findings		yes	yes	yes	yes	yes	yes	no	no	yes	no	yes	no	no	no	no	yes	yes	yes	no	no	yes	yes	yes	yes	no	yes	no	yes	yes	yes	yes	yes	yes	yes	yes	yes	yes	yes	yes	yes	yes	no	no	yes	yes	yes	yes	yes
2) Introduction
a) scientific background, evidence, rationale provided for reporting and conducting investigation		yes	yes	yes	yes	yes	yes	yes	yes	yes	yes	yes	yes	yes	yes	yes	yes	yes	yes	yes	yes	yes	yes	yes	yes	yes	yes	yes	yes	yes	yes	yes	yes	yes	yes	yes	yes	yes	yes	yes	yes	yes	yes	yes	yes	yes	yes	yes	yes
b)specific objectives for study stated, included pre-established hypohtesis if applicable		yes	yes	yes	yes	yes	yes	yes	no	no	no	yes	yes	no	yes	yes	yes	yes	yes	yes	no	yes	yes	yes	yes	no	yes	yes	yes	yes	yes	yes	yes	yes	yes	yes	yes	yes	yes	yes	yes	yes	yes	yes	yes	yes	yes	yes	yes
c)specific quantities provided: for example number of outbreaks/communities reported, number of patients from influenza outbreak (suspected, confirmed, total)		yes	yes	yes	yes	yes	yes	yes	yes	yes	yes	yes	yes	yes	yes	yes	yes	yes	yes	yes	yes	yes	yes	yes	yes	yes	yes	yes	yes	yes	yes	yes	yes	yes	yes	yes	yes	yes	yes	yes	yes	yes	yes	yes	yes	yes	yes	yes	yes
d)a timeline of the study was provided: includes start/finish dates of conducted investiation or outbreak		yes	yes	yes	yes	yes	yes	yes	yes	no	yes	yes	yes	yes	no	yes	yes	yes	yes	yes	yes	yes	yes	yes	no	yes	no	yes	no	yes	yes	yes	yes	yes	yes	yes	no	yes	yes	no	no	yes	yes	yes	yes	yes	yes	yes	yes
3) Methods
a) present key elements of study design early in report		yes	yes	yes	yes	yes	yes	yes	no	yes	yes	no	no	no	yes	no	yes	yes	yes	no	no	yes	yes	yes	yes	yes	yes	yes	yes	yes	yes	yes	yes	yes	yes	yes	yes	yes	yes	yes	yes	yes	yes	yes	yes	yes	yes	yes	yes
b) was decision to report promoted by any outcome data?		yes	yes	yes	yes	yes	yes	yes	yes	yes	yes	yes	no	no	no	yes	yes	yes	yes	no	no	yes	yes	yes	yes	yes	yes	yes	no	yes	yes	yes	yes	yes	yes	yes	yes	yes	yes	yes	yes	yes	yes	yes	yes	yes	yes	yes	yes
c)number of patients admitted during outbreak		no	no	no	yes	yes	yes	yes	yes	yes	yes	yes	yes	yes	yes	yes	yes	yes	yes	yes	no	yes	yes	yes	yes	yes	yes	yes	yes	yes	yes	yes	yes	yes	yes	yes	yes	yes	yes	yes	no	no	yes	yes	yes	yes	yes	yes	yes
d) destribution provided for patient demographics		no	yes	1	yes	yes	yes	no	yes	no	yes	yes	yes	no	yes	no	yes	no	yes	no	no	yes	yes	yes	yes	no	yes	no	yes	yes	no	yes	no	yes	yes	yes	yes	no	yes	yes	no	no	no	yes	yes	yes	yes	no	yes
e) proportion admitted from other hospitals, wards, communities		no	yes	no	no	no	yes	yes	yes	yes	yes	yes	yes	yes	no	yes	yes	no	no	no	no	no	no	no	no	no	yes	yes	yes	yes	yes	yes	no	no	yes	yes	yes	no	yes	yes	no	no	yes	no	no	no	no	no	no
f) potential risk factors for acquiring organism included		no	yes	no	no	no	yes	yes	yes	yes	yes	yes	yes	yes	yes	no	yes	yes	yes	yes	yes	yes	yes	yes	no	no	yes	no	yes	no	no	yes	yes	no	no	yes	yes	yes	yes	yes	yes	yes	no	yes	no	yes	yes	yes	yes
g) case definitions for outbreaks were included		yes	yes	no	yes	yes	yes	yes	no	yes	no	yes	yes	yes	yes	yes	yes	yes	yes	yes	yes	no	no	yes	no	no	yes	no	yes	yes	no	yes	no	no	yes	yes	yes	yes	yes	no	yes	no	yes	no	yes	yes	yes	yes	no
h) proportions of patient outcomes were included (eg ICU, hospitalization, mortality)		no	yes	yes	yes	yes	yes	yes	yes	yes	yes	yes	yes	no	yes	yes	yes	no	yes	yes	no	yes	yes	yes	yes	yes	yes	no	yes	yes	yes	yes	yes	yes	yes	yes	yes	yes	yes	yes	yes	no	yes	yes	yes	yes	yes	yes	yes
i) description of unit, hospital, community		yes	yes	yes	no	no	yes	yes	no	no	no	no	yes	no	no	no	no	yes	no	no	yes	no	no	yes	yes	no	yes	no	no	yes	no	no	no	yes	yes	yes	yes	no	yes	yes	yes	no	no	no	no	no	no	no	yes
j) provide eligibility criteria for selection of cases, participants and/or controls (more for cohort/case control)		no	no, generally accepted all cases from 4 databases, no inclusion or exlucison criteria stated	yes	yes	yes	yes	no	no	yes	no	yes	yes	yes	no	no	yes	yes	yes	yes	no	yes	yes	yes	yes	no	yes	yes	yes	yes	yes	yes	yes	yes	yes	yes	yes	no	yes	yes	no	yes	no	no	yes	yes	yes	yes	yes
k) provide number of exposed/unexposed (cohort) or controls per case (case-control)		no	yes	no	yes	yes	yes	no	no	yes	yes	yes	yes	yes	yes	yes	yes	yes	yes	yes	no	no	yes	yes	yes	no	yes	yes	yes	yes	yes	yes	yes	yes	yes	yes	no	no	yes	yes	no	yes	no	no	yes	yes	yes	no	no
l) describe any efforts to address potential sources of bias		no	no	yes	no	no	no	no	no	no	no	no	no	no	no	no	no	no	no	no	no	no	no	no	no	no	no	no	no	no	no	no	no	no	no	no	no	no	yes	no	no	no	no	no	no	no	no	no	no
m) explain how the final study size was arrived at (for patient/case count)		no	yes	no	yes	yes	yes	no	yes	no	no	no	no	no	no	no	yes	no	yes	no	no	no	yes	yes	no	no	no	no	yes	yes	no	yes	no	yes	yes	yes	no	no	yes	no	no	yes	yes	no	yes	yes	yes	no	no
n) explain how missing data were addressed		yes	yes	no	no	yes	no	no	no	yes	no	no	no	no	no	yes	no	no	no	no	no	no	no	yes	no	no	no	no	no	no	yes	yes	no	yes	yes	yes	no	no	no	yes	yes	no	no	no	no	no	yes	no	no
o) describe any sensitivity analysis		no	no	no	no	no	no	no	no	no	no	no	no	no	no	no	no	no	yes	no	no	no	no	no	no	no	no	no	no	no	no	no	no	no	no	no	no	no	yes	no	no	no	no	no	yes	no	no	no	no
4) Results
a) consider use of a flow diagram to depict patient or participant count at each stage of investigation		yes	no	no	yes	no	yes	no	no	no	no	no	no	no	no	no	no	no	yes	no	no	no	no	yes	no	no	no	no	no	no	no	yes	no	no	yes	no	no	no	no	no	no	no	no	yes	yes	yes	yes	no	no
b) descriptive characteristics of study participants (eg demographics, clinical, social)+ information on exposures and any other associative factors		yes	yes	yes	yes	yes	yes	yes	yes	yes	yes	yes	yes	yes	yes	yes	yes	yes	yes	yes	yes	yes	yes	yes	yes	yes	yes	no	yes	yes	yes	yes	yes	yes	yes	yes	yes	yes	yes	yes	yes	yes	yes	yes	yes	yes	yes	yes	yes
c) timeline: chart to display duration of patient stay, date of detecting organisms		yes	yes	yes	yes	yes	yes	no	yes	yes	yes	yes	yes	yes	yes	no	yes	yes	yes	yes	yes	yes	yes	yes	yes	yes	yes	yes	yes	yes	yes	yes	yes	yes	yes	yes	yes	yes	yes	yes	yes	yes	no	yes	yes	yes	yes	yes	yes
d) consideration of any confounding variables (eg use of antibiotics, length of stay changes)		no	no	yes	no	no	no	no	no	no	no	no	no	no	no	no	no	no	yes	no	no	no	yes	yes	yes	yes	no	no	no	yes	no	no	no	no	no	yes	no	no	no	no	no	yes	no	no	yes	no	yes	no	no
e) further results and analysis: if applicable, provide unadjusted and confounder-adjusted estimates with confidence intervals(eg risk estimates, odds ratios)		yes	yes	yes	no	yes	yes	no	no	yes	no	no	no	no	no	no	no	yes	yes	no	no	no	no	no	no	no	no	no	no	no	no	no	no	no	yes	no	no	no	no	no	no	no	no	no	yes	yes	yes	no	no
5) Discussion
a) clinical signification of observation was considered and hypotheses were reviewed in relation to the findings		yes	yes	yes	yes	yes	yes	yes	yes	yes	yes	yes	yes	yes	yes	yes	yes	yes	yes	yes	no	yes	yes	yes	yes	yes	yes	no	yes	yes	yes	yes	yes	yes	yes	yes	yes	yes	yes	yes	yes	yes	no	yes	yes	yes	yes	yes	yes
b) discuss limitations of study, accounting for any potential bias		yes	yes	yes	no	yes	yes	no	no	yes	no	yes	no	no	no	no	yes	no	yes	no	no	no	no	yes	yes	no	yes	no	yes	yes	yes	yes	no	no	yes	yes	yes	no	yes	yes	no	no	no	no	yes	yes	yes	yes	yes
c) discussed generalizability (external validity) of findings and applicability with current evidence)		yes	yes	yes	yes	yes	yes	yes	no	yes	no	yes	no	no	no	no	yes	yes	yes	yes	yes	no	no	yes	yes	no	yes	no	yes	yes	yes	yes	yes	yes	yes	yes	yes	yes	yes	yes	yes	no	no	yes	yes	yes	yes	yes	yes
	Total score:	19	23	20	21	23	26	16	14	21	15	21	17	13	14	14	23	20	26	14	11	17	20	26	20	13	22	13	21	24	20	25	18	20	26	26	21	17	26	22	17	17	13	17	25	24	26	19	20
		19.5362
[truncated: 23 more columns]

## Sheet: Table 1
Modified STROBE Item	Component Description	n(%) Accurately Reported
1) Title and Abstract	a) Either title, abstract or both sections clearly indicated study design	60(87)
	b) Study's focus and investigation details within title, abstract or both sections (eg Ebola subtype, geographic location, setting) were clearly elicited	64(93)
	c) Informative summary provided in the abstract discussing steps taken along with investigation findings	52(75)
2) Introduction	a) Scientific background, evidence, rationale provided for reporting and conducting investigation	67(97)
	b) Specific objectives for study stated, included pre-established hypohtesis if applicable	63(91)
	c) Specific quantiles provided: for example number of outbreaks/communities reported, number of patients from Ebola outbreak (suspected, confirmed, total)	69(100)
	d) A timeline of the study was provided: includes start/finish dates of conducted investiation or outbreak	57(83)
3) Methods	a) Present key elements of study design early in report	59(86)
	b) Was decision to report promoted by any outcome data?	63(91)
Outbreak Characteristics	c) Number of patients admitted during outbreak	59(86)
	d) Destribution provided for patient demographics	48(70)
	e) Proportion admitted from other hospitals, wards, communities	32(46)
	f) Potential risk factors for acquiring organism included	47(68)
	g) Case definitions for outbreaks were included	48(70)
	h) Proportions of patient outcomes were included (eg ICU, hospitalization, mortality)	58(84)
Outbreak location/setting	i) Description of unit, hospital, community	28(41)
Organization of patient and sample data	j) Provide eligibility criteria for selection of cases, participants and/or controls (more for cohort/case control)	51(74)
	k) Provide number of exposed/unexposed (cohort) or controls per case (case-control)	42(61)
	l) Describe any efforts to address potential sources of bias	2(3)
	m) Explain how the final study size was arrived at (for patient/case count)	30(43)
	n) Explain how missing data were addressed	17(25)
	o) Describe any sensitivity analysis	6(9)
4) Results	a) Consider use of a flow diagram to depict patient or participant count at each stage of investigation	13(19)
	b) Descriptive characteristics of study participants (eg demographics, clinical, social)+ information on exposures and any other associative factors	68(99)
	c) Timeline: chart to display duration of patient stay, date of detecting organisms	59(86)
	d) Consideration of any confounding variables (eg use of antibiotics, length of stay changes)	15(22)
	e) Further results and analysis: if applicable, provide unadjusted and confounder-adjusted estimates with confidence intervals(eg risk estimates, odds ratios)	16(23)
5) Discussion	a) Clinical signification of observation was considered and hypotheses were reviewed in relation to the findings	66(96)
	b) Discuss limitations of study, accounting for any potential bias	38(55)
	c) Discussed generalizability (external validity) of findings and applicability with current evidence)	52(75)

## Sheet: Table 2
Modified STROBE Item	Component Description	n(%) Accurately Reported
3A	Present key elements of study design early in report	59(86)
3G	Case definitions for outbreaks were included	48(70)
3J	Provide eligibility criteria for selection of cases, participants and/or controls (more for cohort/case‐control)	51(74)
3L	Describe any efforts to address potential sources of bias	2(3)
4B	Give characteristics of study participants (eg, demographic, clinical, social) + information on exposures and any other associative factors	68(99)

## Sheet: Table 3
Predictor Variables	Comparison Groups	n(%)	Modified STROBE Mean Score (SD)	Mean Difference (95% CI)	P-values (Univariate Analysis)	P- values (Multivariate Analysis)
Publication Year	>2015	25(36)	21.84(3.03)	3.61(1.81 to 5.41)	<0.001	0.089
	<2015	44(64)	18.22(4.40)
Journal Type	Peer-reviewed	46(66)	21.48(3.29)	5.83(4.13 to 7.52)	<0.001	0.001
	Epidemiologic Report	23(33)	15.65(3.41)
Outbreak Setting	Hospital	47(68)	20.02(4.63)	1.52(-0.69 to 3.73)	0.174	0.812
	Community	22(31)	18.50(3.41)
Author Affiliation	Academic Institution	23(33)	21.39(3.50)	2.78(0.83 to 4.74 )	0.01	0.943
	Public Health	46(67)	18.61(4.41)

## Sheet: histogram
Bin	Frequency
11	3
12	1
13	4
14	5
15	3
16	1
17	6
18	1
19	3
20	9
21	11
22	4
23	4
24	4
25	4
26	6

## Sheet: ORION
ORION Component	Paper 1 Title:Analysis of patient data from laboratories during the Ebola virus disease outbreak in Liberia, April 2014 to March 2015 Author: Furuse et al.(2017) Journal: PLOS Neglected tropical diseases	Paper 2 Title:The Transmission Chain Analysis of 2014-2015 Ebola Virus Disease Outbreak in Koinadugu District, Sierra Leone: An Observational Study Author: Muoghalu et al. (2017) Journal: Frontiers in Public Health	Paper 3 Title:Clinical Features of and Risk Factors for Fatal Ebola Virus Disease,Moyamba District, Sierra Leone, December 2014–February 2015 Author: Haaskjold et al. (2016) Journal:Emerging ID	Paper 4 Title: Clinical Illness and Outcomes in Patients with Ebola in Sierra Leone Author: Schieffelin et al. (2014) Journal:NEJM	Paper 5 Title: Clinical presentation, biochemical, and haematological parameters and their association with outcome in patients with Ebola virus disease: an observational cohort study Author: Hunt et al. (2015) Journal: Lancet ID	Paper 6 Title:Clinical Presentation of Patients with Ebola Virus Disease in Conakry, Guinea Author: Bah et al.(2015) Journal: NEJM	Paper 7 Title:Control of Ebola Virus Disease — Firestone District, Liberia, 2014 Author:Reaves et al. (2014) Journal: MMWR	Paper 8 Title:Controlling the Last Known Cluster of Ebola Virus Disease — Liberia, January–February 2015 Author:Nyenswah et al.(2015). Journal: MMWR	Paper 9 Title:Decreased Ebola Transmission after Rapid Response to Outbreaks in Remote Areas, Liberia, 2014 Author: Lindblade et al., (2015) Journal: Emerging ID	Paper 10 Title:Distinguishing epidemiological features of the 2013–2016 West Africa Ebola virus disease outbreak Author: Shultz et al. (2016) Journal: Disaster Health Briefing	Paper 11 Title:Ebola Epidemic — Liberia, March–October 2014 Author: Nyenswah et al. (2014). Journal: MMWR	Paper 12 Title:Ebola Transmission Linked to a Single Traditional Funeral Ceremony — Kissidougou, Guinea, December, 2014–January 2015 Author: Victory et al. (2015) Journal: MMWR	Paper 13 Title:Ebola Viral Disease Outbreak — West Africa, 2014 Author:Dixon et al. (2014) Journal: MMWR	Paper 14 Title:Ebola Virus Disease among Children in West Africa Author: WHO Ebola response team, 2015 Journal: NEJM	Paper 15 Title: Update: Ebola Virus Disease Epidemic — West Africa, December 2014 Author: CDC (2014) Journal: MMWR	Paper 16 Title:Ebola Virus Disease in Health Care Workers — Guinea, 2014 Author:Gruinell et al. (2014) Journal: MMWR	Paper 17 Title:Ebola Virus Disease in the Democratic Republic of Congo Author: Magana et al (2014) Journal: NEJM	Paper 18 Title:Ebola Virus Disease in West Africa — The First 9 Months of the Epidemic and Forward Projections Author: WHO Ebola reponse team (2014) Journal: NEJM	Paper 19 Title:Ebola Virus Disease Outbreak — Nigeria, July–September 2014 Author: Shuaib et al. (2014) Journal: MMWR	Paper 20 Title:Update: Ebola Virus Disease Outbreak — West Africa, October 2014 Author: CDC(2014) Journal: MMWR	Paper 21 Title:Ebola Virus Disease — Sierra Leone and Guinea, August 2015 Author: Hersey et al (2015) Journal: MMWR	Paper 22 Title: Ebola Virus Epidemiology and Evolution in Nigeria Author: Folarin et al. (2016) Journal: Infectious diseases Society of America	Paper 23 Title:Ebola Virus Outbreak Investigation, Sierra Leone, September 28– November 11, 2014 Author: Lu et al (2015) Journal: Emerging ID	Paper 24 Title: Epidemiological and Surveillance Response to Ebola Virus Disease Outbreak in Lofa County, Liberia (March-September, 2014); Lessons Learned Author: Koudaio et al (2015) Journal: PLOS	Paper 25 Title:Epidemiological features and trends of Ebola virus disease in West Africa Author: Wang et al. (2015) Journal: International journal of ID	Paper 26 Title:Epidemiological profile of the Ebola virus disease outbreak in Nigeria, July-September 2014 Author: Musa et al. (2015) Journal: Pan African Medical Journal	Paper 27 Title:Ebola Virus Disease Outbreak — West Africa, September 2014 Author: CDC (2014) Journal: MMWR	Paper 28 Title:Epidemiology of Epidemic Ebola Virus Disease in Conakry and Surrounding Prefectures, Guinea, 2014–2015 Author: Rico et al. (2016) Journal: Emergencing ID	Paper 29 Title: Epidemiology of Ebola Virus Disease in the Western Area Region of Sierra Leone, 2014-2015. Author: Lamanu et al (2017). Journal: Frontiers in PH	Paper 30 Title:Establishment of an Ebola Treatment Unit and Laboratory —Bombali District, Sierra Leone, July 2014–January 2015 Author: Geason et al (2015). Journal: MMWR	Paper 31 Title:Ebola Virus Disease in Children, Sierra Leone, 2014–2015 Author: Fitzgerald et al (2016) Journal: Emerging ID	Paper 32 Title: Evidence for a Decrease in Transmission of Ebola Virus — Lofa County, Liberia, June 8–November 1, 2014 Author: Sharma et al. (2014) Journal: MMWR	Paper 33 Title:Evidence for Declining Numbers of Ebola Cases — Montserrado County, Liberia, June–October 2014 Author: Nyenswah et al. (2014) Journal: MMWR	Paper 34 Title: The natural history of acute Ebola Virus Disease among patients managed in five Ebola treatment units in West Africa: Aretrospective cohort study Author: Skrable et al. (2017) Journal: PLOS Neglected tropical diseases	Paper 35 Title:Minimally Symptomatic Infection in an Ebola `Hotspot': A Cross-Sectional Serosurvey Author: Richardson et al. (2016). Journal:PLOS Neglected Tropical Disease	Paper 36 Title:Network visualization for outbreak response: Mapping the Ebola Virus Disease (EVD) chains of transmission in N’Ze´re´kore´,Guinea Author: Valenica et al. (2016) Journal: Elsevier, journal of infection	Paper 37 Title:Rapid Response to Ebola Outbreaks in Remote Areas — Liberia, July–November 2014 Author: Kateh et al. (2015). Journal: MMWR	Paper 38 Title:Successful Control of Ebola Virus Disease: Analysis of Service Based Data from Rural Sierra Leone Author: Lokuge et al. (2016) Journal: PLOS Neglected tropical diseases	Paper 39 Title:The 2014 Ebola virus disease outbreak in Pujehun, Sierra Leone: epidemiology and impact of interventions Author: Ajelli et al (2015) Journal: BMC medicine	Paper 40 Title:The impact of active surveillance and health education on an Ebola virus disease cluster — Kono District, Sierra Leone, 2014–2015 Author: Ariza et al. (2016) Journal: BMC ID	Paper 41 Title:Transmission dynamics and control of Ebola virus disease outbreak in Nigeria, July to September 2014 Author: Fasina et al (2014). Journal: Eurosurveillence	Paper 42 Title:Update: Ebola Virus Disease Epidemic — West Africa, January 2015 Author: CDC (2015) Journal: MMWR	Paper 43 Title:Notes from The Field: Ebola Virus Disease Cluster - Northern Sierra Leone, January 2016 Author: Alpren et al (2016). Journal: MMWR	Paper 44 Title: Clinical features of suspected Ebola cases referred to the Moyamba ETC, Sierra Leone: challenges in the later stages of the 2014 outbreak Author: Arranz et al. (2016) Journal: BMC ID	Paper 45 Title:The predictor of mortality outcome in adult patients with Ebola virus disease during the 2014–2015 outbreak in Guinea Author: Cherif et al (2017) Journal: European Journal of Clinical Microbiology and ID	Paper 46 Title:Ebola virus disease in children during the 2014–2015 epidemic in Guinea: a nationwide cohort study Author: Cherif et al. (2017) Journal: European Journal of Pediatrics	Paper 47 Title:Cluster of Ebola Virus Disease Linked to a Single Funeral — Moyamba District, Sierra Leone, 2014 Author: Curran et al.(2016) Journal: MMWR	Paper 48 Title: Ebola outbreak in rural West Africa: epidemiology, clinical features and outcomes Author: Dallatomasina et al. (2015) Journal: Tropical Medicine and International Health	Paper 49 Title:Epidemiology and Risk Factors for Ebola Virus Disease in Sierra Leone—23 May 2014 to 31 January 2015 Author: Dietz et al (2015) Journal: Clinical ID
Title and Abstract
1)Description of paper as outbreak report or intervention study:Design of intervention study (eg, interrupted time series with or without control group, cross over study). Brief description of intervention and main outcomes.	yes	yes	yes	yes	yes	yes	no	no	yes	yes	no	yes	yes	yes	yes	yes	yes	yes	no	yes	yes	yes	yes	yes	yes	yes	no	yes	yes	no	yes	yes	yes	yes	yes	yes	no	yes	yes	yes	yes	no	no	yes	yes	yes	yes	yes	yes
Introduction
2)Background: Scientific and/or local clinical background and rationale.Description of organism as epidemic, endemic, or epidemic becoming endemic.	yes	yes	yes	yes	yes	yes	yes	yes	yes	yes	yes	yes	yes	yes	yes	yes	yes	yes	yes	yes	yes	yes	yes	yes	yes	yes	yes	yes	yes	yes	yes	yes	yes	yes	yes	yes	yes	yes	yes	yes	yes	yes	no	yes	yes	yes	yes	yes	yes
3) Type of paper: Description of paper as intervention study or an outbreak report. If an outbreak report, report the number of outbreaks.	yes	yes	yes	yes	yes	yes	no	yes	no	yes	yes	yes	yes	yes	no	yes	yes	yes	yes	yes	yes	yes	yes	yes	yes	yes	yes	yes	yes	no	yes	yes	yes	yes	yes	yes	no	yes	yes	yes	yes	yes	yes	yes	yes	yes	yes	yes	yes
4) Dates: Start and finish dates of the study or report.	yes	yes	yes	yes	yes	yes	yes	yes	yes	yes	yes	yes	no	no	yes	no	yes	yes	no	yes	yes	yes	yes	yes	yes	no	yes	no	yes	no	yes	yes	yes	yes	yes	yes	yes	yes	no	yes	yes	yes	yes	yes	yes	yes	yes	yes	yes
5) Objectives: Objectives for outbreak reports. Hypotheses for intervention studies.	yes	yes	yes	yes	yes	yes	no	no	yes	yes	yes	yes	yes	yes		yes	yes	yes	no	no	yes	yes	yes	yes	yes	yes	yes	yes	yes	yes	yes	yes	yes	yes	yes	yes	yes	yes	yes	yes	yes	yes	yes	yes	yes	yes	yes	yes	yes
Methods
6) Design: Study design. Use of Effective Practice and Organisation of Care Group classification12 recommended (controlled before and after study or interrupted time series).Whether study was retrospective, prospective, or ambidirectional.Whether decision to report or intervene was prompted by any outcome data.Whether study was formally implemented with predefined protocol and endpoints.	no	yes	yes	yes	yes	yes	no	no	no	yes	yes	yes	yes	no	no	yes	yes	yes	yes	no	yes	yes	yes	yes	yes	yes	no	yes	yes	yes	yes	no	no	yes	yes	no	no	yes	yes	yes	yes	no	yes	yes	yes	yes	yes	yes	no
7) Participants: Number of patients admitted during the study or outbreak. Summaries of distributions of age and lengths of stays. If possible, proportion admitted from other wards, hospitals, nursing homes, or from abroad. Where relevant, potential risk factors for acquiring the organism. Eligibility criteria for study. Case definitions for outbreak report.	yes	yes	yes	yes	yes	yes	yes	yes	yes	no	yes	yes	yes	yes	yes	yes	yes	yes	yes	yes	yes	yes	yes	yes	yes	yes	yes	yes	yes	yes	yes	yes	yes	yes	yes	yes	yes	yes	yes	yes	yes	no	yes	yes	yes	yes	yes	yes	yes
8) Setting: Description of the unit, ward, or hospital and, if a hospital, the units included. Number of beds, the presence and staffing levels of an infection control team.	yes	yes	yes	no	no	yes	yes	yes	yes	no	yes	yes	no	no	no	yes	yes	no	no	no	no	no	yes	yes	no	yes	no	no	yes	yes	no	no	yes	no	yes	yes	no	yes	yes	no	no	no	no	no	no	no	no	yes	no
9) Interventions:Definition of phases by major change in specific infection control practice (with start and stop dates). A summary table is strongly recommended (see panel) with precise details of interventions, how and when administered in each phase.	no	no	no	no	yes	no	no	no	no	no	no	no	no	no	no	no	no	no	yes	no	no	no	no	no	no	no	no	no	no	no	no	no	no	no	no	no	yes	yes	no	yes	yes	no	no	no	yes	no	no	no	no
10) Culturing and typing: Details of culture media, use of selective antibiotics and local and/or reference typing. Where relevant, details of environmental sampling. Included treatment used or available	no	no	yes	yes	yes	yes	no	no	no	no	no	no	no	no	no	no	no	no	no	no	no	yes	no	no	no	no	no	no	no	no	no	no	no	no	no	no	no	no	no	no	no	no	no	no	no	no	no	no	no
11) Infection-related outcomes: Clearly defined primary and secondary outcomes (eg, incidence of infection, colonisation, bacteraemia) at regular time intervals (eg, daily, weekly, monthly)rather than as totals for each phase, with at least three data points per phase12 and, for many two phase studies, 12 or more monthly data points per phase.13 Denominators (eg, numbers of admissions or discharg…	yes	yes	yes	yes	yes	yes	no	yes	yes	yes	yes	yes	yes	yes	yes	yes	yes	yes	yes	yes	yes	yes	yes	yes	yes	yes	no	yes	yes	no	yes	yes	yes	yes	yes	yes	yes	yes	yes	yes	yes	yes	yes	yes	yes	yes	yes	yes	yes
12) Economic outcomes:If a formal economic study done, defi nition of outcomes to be reported, description of resources used in interventions, with costs broken down to basic units, stating important assumptions.	no	no	no	no	no	no	no	no	no	no	no	no	no	no	no	no	no	no	no	no	no	no	no	no	no	no	no	no	no	no	no	no	no	no	no	no	no	no	no	no	no	no	no	no	no	no	no	no	no
13) Potential threats to internal validity: Which potential confounders were considered, recorded or adjusted for (eg, changes in length of stay, case mix, bed occupancy, staffing levels, hand-hygiene compliance, antibiotic use, strain type, processing of isolates, seasonality).Description of measures to avoid bias including blinding and standardisation of outcome assessment and provision of care.		no	yes	no	yes	yes	no	no		no	no	no	no	no	no	no	no	no	no	no	no	no	no	no	no	no	no	no	no	no	yes	no	no	yes	yes	no	no	yes	no	no	no	no	no	no	no	yes	no	no	no
14) Sample size: Details of power calculations, where appropriate.	no	no	no	no	yes	no	no	no	no	no	no	yes	no	yes	no	no	yes	yes	no	no	no	no	no	no	no	no	no	no	yes	no	yes	no	no	no	no	no	no	no	no	no	no	no	no	yes	no	no	no	no	no
15) Statistical methods: Description of statistical methods to compare groups or phases. Methods for any subgroup or adjusted analyses, distinguishing between planned and unplanned (exploratory) analysis. Unless outcomes are independent, statistical approaches able to account for dependencies in the outcome data should be used, adjusting, where necessary, for potential confounders. For outbreak r…	yes	yes	yes	yes	yes	yes	yes	yes	yes	yes	no	yes	no	yes	no	yes	yes	yes	no	no	no	yes	yes	yes	yes	yes	no	yes	yes	yes	yes	no	no	yes	yes	yes	yes	yes	yes	yes	yes	no	no	yes	yes	yes	yes	yes	yes
Results
16) Recruitment: For relevant designs, such as cross over studies,14 or where there are exclusions of groups of patients, the dates defining the periods of recruitment and follow-up, with a flow diagram describing participant flow in each phase.	yes	no	no	yes	no	no	no	no	no	no	no	no	no	no	no	no	no	no	no	no	no	no	yes	no	no	no	no	no	no	no	yes	no	no	yes	no	no	no	no	no	no	no	no	no	yes	yes	yes	no	no	no
17) Outcomes and estimation: For the main outcomes, the estimated effect size and its precision (usually using confi dence intervals). A graphical summary of the outcome data is often appropriate for dependent data (such as most time series).	yes	yes	yes	yes	yes	yes	yes	no	yes	yes	yes	yes	yes	yes	yes	yes	yes	yes	yes	yes	yes	yes	yes	yes	yes	yes	yes	yes	yes	yes	yes	yes	yes	yes	yes	yes	yes	yes	yes	yes	yes	yes	yes	yes	yes	yes	yes	yes	yes
18) Ancillary analyses: Any subgroup analyses should be reported and it should be stated whether or not it was planned (ie, specified in the protocol) and adjusted for possible confounders. Included: odds ratio, sensitivity analysis	no	no	no	no	no	yes	no	no	no	no	no	no	no	no	no	no	yes	yes	no	no	no	no	no	no	no	no	no	no	no	no	yes	no	no	yes	no	no	no	no	no	no	no	no	no	yes	yes	yes	no	no	no
19) Harms: Prespecified categories of adverse events and occurrences of these in each intervention group. This might include drug side-eff ects, crude or disease-specific mortality in antibiotic policy studies, or opportunity costs in isolation studies. Note: I include CFR	yes	yes	yes	yes	yes	yes	yes	yes	yes	yes	yes	no	yes	yes	no	yes	yes	yes	no	no	no	no	yes	yes	yes	yes	no	yes	yes	no	yes	no	no	yes	no	yes	yes	yes	no	yes	yes	no	no	yes	yes	yes	yes	yes	yes
Discussion
20)Interpretation: For intervention studies an assessment of evidence for/against hypotheses, accounting for potential threats to validity of inference including regression to mean effects and reporting bias.For outbreak reports, consider clinical significance of observations and hypotheses generated to explain them.	yes	yes	yes	yes	yes	yes	yes	yes	yes	yes	yes	yes	yes	yes	yes	yes	yes	yes	yes	yes	yes	yes	yes	yes	yes	yes	yes	yes	yes	yes	yes	yes	yes	yes	yes	yes	yes	yes	yes	yes	yes	yes	yes	yes	yes	yes	yes	yes	yes
21)Generalizability: External validity of the findings of the intervention study—ie, to what degree can results be expected to generalise to different target populations or settings. Feasibility of maintaining an intervention long term.	yes	yes	yes	no	yes	yes	no	no	yes	yes	yes	no	yes	no	no	yes	no	yes	yes	no	no	no	yes	yes	no	no	no	yes	yes	yes	yes	yes	yes	yes	yes	yes	yes	yes	yes	yes	yes	no	no	yes	yes	yes	yes	no	yes
22) Overall evidence: General interpretation of results in context of current evidence.	yes	yes	yes	yes	yes	yes	no	yes	yes	no	no	no	no	no	no	yes	no	yes	yes	no	no	no	yes	no	yes	yes	no	yes	yes	no	yes	yes	no	yes	yes	yes	no	yes	yes	yes	yes	no	no	yes	yes	yes	yes	yes	yes
Total Score	15	15	17	15	18	18	8	10	13	12	12	13	11	11	7	14	15	16	10	8	10	12	16	14	13	13	7	13	16	9	18	11	11	17	15	14	11	17	13	15	15	7	8	17	17	17	14	14	13
[truncated: 20 more columns]

## Sheet: Sheet2
	Outbreak setting		Author Affiliation
Modifield STROBE score	Hospital	Community	Public Health	Academic Institution	Both
19	yes	no	no	yes
23	yes	no	yes	no	yes
21	yes	no	no	yes
20	yes	no	no	yes
23	yes	no	yes	no	yes
26	yes	no	no	yes
16	no	yes	yes	no
14	no	yes	yes	no
21	no	yes	yes	no	yes
15	yes	no	no	yes
21	no	yes	yes	no
17	no	yes	yes	no
13	no	yes	yes	no
14	yes	no	yes	no	yes
14	yes	no	yes	no
23	yes	no	yes	no
20	no	yes	yes	no	yes
26	yes	no	yes	no	yes
14	yes	no	yes	no
11	yes	no	yes	no
17	no	yes	yes	no
20	yes	no	no	yes
25	yes	no	yes	no	yes
20	yes	no	no	yes
13	yes	no	no	yes
22	no	yes	no	yes
13	yes	no	yes	no
21	no	yes	yes	no	yes
24	yes	no	yes	no	yes
20	no	yes	yes	no
25	yes	no	yes	no	yes
18	yes	no	yes	no
20	yes	no	yes	no
26	yes	no	no	yes
26	no	yes	no	yes
21	no	yes	yes	no	yes
17	no	yes	yes	no
26	yes	no	yes	no	yes
22	yes	no	no	yes
17	no	yes	yes	no	yes
17	yes	no	no	yes
13	yes	no	yes	no
17	no	yes	yes	no
25	yes	no	no	yes
24	yes	no	no	yes
26	yes	no	no	yes
19	no	yes	yes	no
20	no	yes	yes	no	yes
21	yes	no	yes	no	yes
21	yes	no	no	yes
24	yes	no	no	yes
21	yes	no	no	yes
21	yes	no	yes	no	yes
24	no	yes	no	yes
25	yes	no	yes	no	yes
22	yes	no	yes	no	yes
21	yes	no	yes	no	yes
23	yes	no	yes	no	yes
20	yes	no	yes	no	yes
20	yes	no	no	yes
15	no	yes	yes	no	yes
21	yes	no	no	yes
19	yes	no	no	yes
14	no	yes	yes	no
12	yes	no	yes	no
11	yes	no	yes	no
11	yes	no	yes	no
22	yes	no	yes	no	yes
15	no	yes	yes	no
total #	47	22	46	23	23

## Sheet: Sheet1
Year Published	n	%
2014	15	0.217391
2015	29	0.42029
2016	16	0.231884
2017	6	0.0869565
2018	3	0.0434783
Journal Type	n	%
Peer Reivewed	46	0.666667
Epidemiologic Report	23	0.333333
Outbreak Setting	n	%
Hospital	47	0.681159
Community	22	0.318841
Author Affiliation	n	%
Public Health	46	0.666667
Academic	23	0.333333
Reliability Statistics
Cronbach's Alpha	0.771
Validity test: correlation	0.832
